# Supplementary material for: A Better Disinfectant for Low-Resourced Hospitals? A Multi-Period Cluster Randomised Trial Comparing Hypochlorous Acid with Sodium Hypochlorite in Nigerian Hospitals: The EWASH Trial
Source: Microorganisms. 2022 Apr 26;10(5):910. doi: 10.3390/microorganisms10050910 (PMC9146012; doi:10.3390/microorganisms10050910)
Supplement: Supplementary file 1 [file microorganisms-10-00910-s001.zip]

Archive with 1 entries (1 files):
- microorganisms-1665100-supplementary.pdf
